# Supplementary material for: Bacillus subtilis DinG 3′⟶5′ Exo(ribo)nuclease: A Helpmate to Mitigate Replication Stress
Source: Int J Mol Sci. 2025 Oct 4;26(19):9681. doi: 10.3390/ijms26199681 (PMC12525004; doi:10.3390/ijms26199681)
Supplement: Supplementary file 1 [file ijms-26-09681-s001.zip]

Archive with 1 entries (1 files):
- ijms-3898601-supplementary.pdf
